# Supplementary material for: Diagnostic ability of pancreatic juice cytology via the minor papilla in patients with pancreas divisum
Source: DEN Open. 2021 Sep 28;2(1):e62. doi: 10.1002/deo2.62 (PMC8828241; doi:10.1002/deo2.62)
Supplement: Supplementary file 1 — Table S1 Indication for diagnostic ERP and diagnoses Table S2 Procedures for MP cannulation and AEs [file DEO2-2-e62-s001.xlsx]

## Sheet: Supplemental Table S1
Supplemental Table S1 Indication for diagnostic ERP and diagnoses
Case	Age/Sex	Indications for diagnostic ERP	WF/HS	Type of PD	Subtype of incomplete PD	Cytology method	Result of cytology	Pancreatic surgery	Final diagnosis	Staging
1st session
1	68/M	IPMN with WF	EMN located in the BD <5mm	Complete	N/A	SPACE	Benign	‐	Benign IPMN suspected	N/A
2	76/F	IPMN with WF	Cyst size ≧30mm	Incomplete	3	SPACE	Benign	‐	Benign IPMN suspected	N/A
3	70/F	Focal MPD stricture	N/A	Complete	N/A	SPACE	Malignant suspected	⁺	High grade PanIN	Stage 0
4	82/M	Focal MPD stricture	N/A	Complete	N/A	SPACE	Benign	‐	N/A	N/A
5	71/M	IPMN with WF	EMN located in the BD <5mm	Incomplete	3	SPACE	Benign	‐	Benign IPMN	N/A
6	69/M	IPMN with WF	Pancreatitis	Complete	N/A	SPACE	Benign	‐	Benign IPMN	N/A
7	43/F	Pancreatitis	N/A	Complete	N/A	SPACE	Benign	‐	Idiopathic pancreatitis	N/A
8	70/M	IPMN with HS	MPD diameter ≧10mm	Incomplete	3	SPACE	Benign	⁺	IPMC	Stage 0
9	77/M	Pancreatitis	N/A	Complete	N/A	SPACE	Malignant suspected	‐	PDAC	Stage III
10	79/M	Pancreatitis	N/A	Incomplete	3	SPACE	Benign	‐	Idiopathic pancreatitis	N/A
11	74/M	IPMN with WF	Pancreatitis	Complete	N/A	SPACE	Benign	‐	Benign IPMN	N/A
12	73/F	MPD dilatation	N/A	Incomplete	3	SPACE	Benign	‐	PD	N/A
13	67/F	IPMN with WF	Pancreatitis	Incomplete	3	SPACE	Benign	‐	Benign IPMN	N/A
14	79/F	Small pancreatic mass	N/A	Incomplete	3	Failure	N/A	‐	N/A	N/A
15	73/F	Small pancreatic mass	N/A	Incomplete	3	SPACE	Benign	⁺	PDAC	Stage IA
16	89/M	Focal MPD stricture	N/A	Complete	N/A	SPACE	Benign	‐	Benign MPD stricture	N/A
17	73/M	Small pancreatic mass	N/A	Incomplete	2	SPACE	Benign	‐	Tumor forming pancreatitis	N/A
18	84/F	IPMN with HS	MPD involvement	Incomplete	3	Single	Benign	⁺	IPMA	N/A
19	75/M	IPMN with HS	EMN located in the BD ≧5mm	Incomplete	2	Single	Malignant suspected	⁺	IPMC	Stage IV
20	79/M	IPMN with HS	MPD diameter ≧10mm	Incomplete	2	Single	Benign	⁺	IPMC(mucinous carcinoma)	Stage IB
21	67/M	IPMN with WF	Pancreatitis	Complete	N/A	Single	Benign	⁺	IPMA	N/A
22	62/F	IPMN with HS	MPD diameter ≧10mm	Incomplete	3	Single	Benign	⁺	IPMC	Stage IA
2nd session
4	82/M	Focal MPD stricture	N/A	Complete	N/A	SPACE	Malignant suspected	⁺	High grade PanIN	Stage 0
14	79/F	Small pancreatic mass	N/A	Incomplete	3	SPACE	Malignant suspected	⁺	PDAC	Stage IA
N/A: not applicable; M: male; F: female; ERP: endoscopic retrograde pancreatography; IPMN: intraductal papillary mucinous neoplasm; WF: worrisome feature; HS: high-risk stigmata; MPD: main pancreatic duct; EMN; enhanced mural nodule; BD: branch duct; PD: pancreas divisum; SPACE: serial pancreatic juice aspiratopn cytologic examination; Single: single aspiration of pancreatic juice; PanIN: pancrea…

## Sheet: Supplemental Table S2
Supplemental Table S2 Procedures for MP cannulation and AEs
Case	MP cannulation method	Dilatation of orifice of the MP	MP incision	NPD catheter placement	Major papilla cannulation	Procedure time (min)	AE	The part of PEP
1st session
1	Contrast injection	Dilation	‐	⁺	‐	16	PEP	Dorsal pancreas
2	WGC and precut	‐	⁺	⁺	⁺	51	‐	N/A
3	WGC and precut	Mild dilatation	⁺	⁺	⁺	50	‐	N/A
4	Contrast injection	Dilation	‐	⁺	⁺	36	‐	N/A
5	Precut and WGC	‐	⁺	⁺	‐	29	‐	N/A
6	Contrast injection	‐	‐	⁺	⁺	46	‐	N/A
7	Contrast injection	Mild dilatation	‐	⁺	‐	25	‐	N/A
8	Rendezvous	‐	‐	⁺	⁺	23	‐	N/A
9	Contrast injection	Mild dilatation	‐	⁺	⁺	18	‐	N/A
10	Contrast injection	‐	‐	⁺	⁺	15	‐	N/A
11	WGC	‐	‐	⁺	⁺	26	‐	N/A
12	Rendezvous and precut	‐	⁺	⁺	⁺	42	PEP	Head of the pancreas
13	Contrast injection	Mild dilatation	‐	⁺	⁺	28	PEP	Head of the pancreas
14	Contrast injection	‐	‐	N/A	⁺	59	‐	N/A
15	Rendezvous and precut	‐	⁺	⁺	⁺	66	‐	N/A
16	Contrast injection and precut	‐	⁺	⁺	‐	41	‐	N/A
17	Contrast injection	‐	‐	⁺	⁺	43	‐	N/A
18	Rendezvous	‐	‐	‐	⁺	38	‐	N/A
19	Contrast injection	Dilation	‐	‐	⁺	8	‐	N/A
20	Contrast injection	‐	‐	⁺	⁺	32	‐	N/A
21	Contrast injection	Dilation	‐	‐	⁺	12	‐	N/A
22	WGC	Mild dilatation	‐	‐	⁺	26	‐	N/A
2nd session
4	Contrast injection	Dilation	‐	⁺	‐	24	‐	N/A
14	WGC	‐	‐	⁺	⁺	49	‐	N/A
N/A: not applicable; MP: minor papilla; WGC: wire guided cannulation; NPD: nasopancreatic drainage; PD: pancreas divisum; AE: adverse event; PEP: post-ERCP pancreatitis
